# Supplementary material for: Feature Selection for Recommender Systems with Quantum Computing
Source: Entropy (Basel). 2021 Jul 28;23(8):970. doi: 10.3390/e23080970 (PMC8391326; doi:10.3390/e23080970)
Supplement: Supplementary file 1 [file entropy-23-00970-s001.zip]

Archive with 5 entries (4 files):
- Supplementary materials LaTeX/
- Supplementary materials LaTeX/cla.tex
- Supplementary materials LaTeX/main.tex
- Supplementary materials LaTeX/xing.tex
- Supplementary materials.pdf
