# Supplementary material for: Feature Selection for Recommender Systems with Quantum Computing
Source: Entropy (Basel). 2021 Jul 28;23(8):970. doi: 10.3390/e23080970 (PMC8391326; doi:10.3390/e23080970)
Supplement: Supplementary file 1 [file entropy-23-00970-s001.zip › Supplementary materials LaTeX/main.tex]

\documentclass{article}
\usepackage[utf8]{inputenc}

\usepackage[margin=1in]{geometry}

\usepackage{booktabs}

\usepackage{caption} 
\captionsetup[table]{skip=10pt}
\renewcommand{\thetable}{S\arabic{table}}

\title{Entropy - Supplementary materials}

\begin{document}

\input{cla}
\input{xing}

\end{document}
