# Supplementary material for: Feature Selection for Recommender Systems with Quantum Computing
Source: Entropy (Basel). 2021 Jul 28;23(8):970. doi: 10.3390/e23080970 (PMC8391326; doi:10.3390/e23080970)
Supplement: Supplementary file 1 [file entropy-23-00970-s001.zip › Supplementary materials LaTeX/xing.tex]

\begin{table}
    \centering
    \small
	\caption{Results on Xing Challenge 2017. ItemKNN CBF, TF-IDF and CFeCBF are baselines, CQFS the proposed method. Both TF-IDF and CQFS refer to an ItemKNN CBF model trained on the features selected by the corresponding method. Recommendation lists have length 10. Last three columns contain CQFS best hyperparameters chosen with respect to recommendation quality on the validation set. The CQFS QUBO problem is solved with a quantum annealer. CQFS metrics outperforming baselines are highlighted in bold. Notice that there are no results for CQFS 20\% and 30\% because of the already small number of features in the dataset.}
	\label{tab:results:bestval:K:qpup-br}
	\begin{tabular}{l|cccc|ccc|rrr}
		\toprule
		Models & Precision & Recall & NDCG & MAP & I. Cov. & Gini & MIL & $\alpha$ & $\beta$ & $s$ \\
		\midrule
		KNN CBF & 0.0248 & 0.0680 & 0.0525 & 0.0322 & 0.9999 & 0.3572 & 0.9759 & - & - & - \\
		\midrule
		TFIDF 40\% & 0.0013 & 0.0047 & 0.0029 & 0.0016 & 0.2418 & 0.0543 & 0.9597 & - & - & - \\
		TFIDF 60\% & 0.0045 & 0.0147 & 0.0092 & 0.0045 & 0.5253 & 0.1589 & 0.9735 & - & - & - \\
		TFIDF 80\% & 0.0153 & 0.0361 & 0.0250 & 0.0123 & 0.8981 & 0.3004 & 0.9823 & - & - & - \\
		TFIDF 95\% & 0.0297 & 0.0676 & 0.0493 & 0.0287 & 0.9989 & 0.3508 & 0.9874 & - & - & - \\
		\midrule
		CFeCBF ItemKNN & 0.0180 & 0.0489 & 0.0324 & 0.0172 & 0.9865 & 0.3008 & 0.9759 & - & - & - \\
		CFeCBF PureSVD & 0.0009 & 0.0030 & 0.0018 & 0.0009 & 0.7269 & 0.0906 & 0.9735 & - & - & - \\
		CFeCBF RP3Beta & 0.0244 & 0.0596 & 0.0451 & 0.0290 & 0.9985 & 0.3208 & 0.9807 & - & - & - \\
		\midrule
		\multicolumn{11}{c}{CQFS trained with ItemKNN} \\
		\midrule
		CQFS 40\% & 0.0209 & 0.0580 & 0.0454 & 0.0276 & 0.9963 & 0.2851 & 0.9758 & 1 & $10^{-3}$ & $10^{3}$ \\
		CQFS 60\% & 0.0243 & 0.0678 & 0.0513 & 0.0307 & 0.9999 & 0.3424 & 0.9757 & 1 & $10^{-4}$ & $10^{1}$ \\
		CQFS 80\% & 0.0292 & \textbf{0.0744} & \textbf{0.0546} & 0.0314 & 0.9998 & 0.3464 & 0.9765 & 1 & $10^{-3}$ & $10^{2}$ \\
		CQFS 95\% & 0.0241 & 0.0671 & 0.0518 & 0.0314 & 0.9966 & 0.2892 & 0.9822 & 1 & $10^{-4}$ & $10^{3}$ \\
		\midrule
		\multicolumn{11}{c}{CQFS trained with PureSVD} \\
		\midrule
		CQFS 40\% & 0.0243 & 0.0641 & 0.0446 & 0.0260 & 0.9999 & 0.3451 & 0.9752 & 1 & $10^{-4}$ & $10^{1}$ \\
		CQFS 60\% & 0.0236 & 0.0636 & 0.0469 & 0.0275 & 0.9999 & 0.3521 & 0.9799 & 1 & $10^{-4}$ & $10^{1}$ \\
		CQFS 80\% & 0.0227 & 0.0616 & 0.0477 & 0.0294 & 0.9999 & 0.3525 & 0.9758 & 1 & $10^{-4}$ & $10^{3}$ \\
		CQFS 95\% & 0.0247 & 0.0654 & 0.0474 & 0.0259 & 0.9998 & 0.3482 & 0.9744 & 1 & $10^{-4}$ & $10^{0}$ \\
		\midrule
		\multicolumn{11}{c}{CQFS trained with RP3Beta} \\
		\midrule
		CQFS 40\% & 0.0262 & \textbf{0.0683} & 0.0519 & 0.0299 & 0.9999 & 0.3480 & 0.9757 & 1 & $10^{-4}$ & $10^{2}$ \\
		CQFS 60\% & 0.0208 & 0.0593 & 0.0450 & 0.0271 & 0.9974 & 0.2859 & 0.9738 & 1 & $10^{-4}$ & $10^{4}$ \\
		CQFS 80\% & 0.0239 & 0.0658 & 0.0502 & 0.0298 & 0.9968 & 0.2865 & 0.9780 & 1 & $10^{-4}$ & $10^{3}$ \\
		CQFS 95\% & 0.0257 & 0.0634 & 0.0468 & 0.0263 & 0.9998 & 0.3588 & 0.9787 & 1 & $10^{-4}$ & $10^{3}$ \\
		\bottomrule
	\end{tabular}
\end{table}
